# Supplementary material for: Dry but Not Humid Thermal Processing of Aloe vera Gel Promotes Cytotoxicity on Human Intestinal Cells HT-29
Source: Foods. 2022 Mar 3;11(5):745. doi: 10.3390/foods11050745 (PMC8909460; doi:10.3390/foods11050745)
Supplement: Supplementary file 1 [file foods-11-00745-s001.zip]

Archive with 1 entries (1 files):
- foods-1574744-supplementary.pdf
